# Supplementary material for: Combined Effects of Lycopene and Metformin on Decreasing Oxidative Stress by Triggering Endogenous Antioxidant Defenses in Diet-Induced Obese Mice
Source: Molecules. 2022 Dec 3;27(23):8503. doi: 10.3390/molecules27238503 (PMC9737677; doi:10.3390/molecules27238503)
Supplement: Supplementary file 1 [file molecules-27-08503-s001.zip]

Archive with 1 entries (1 files):
- molecules-2031572-supplementary.pdf
